# Supplementary material for: Optimization of Fermentation Conditions for Enhanced Single Cell Protein Production by Rossellomorea marisflavi NDS and Nutritional Composition Analysis
Source: Foods. 2025 Aug 30;14(17):3066. doi: 10.3390/foods14173066 (PMC12428340; doi:10.3390/foods14173066)
Supplement: Supplementary file 1 [file foods-14-03066-s001.zip]

Archive with 1 entries (1 files):
- foods-3832694-supplementary.pdf
